# Supplementary material for: Inhibition of Histone H3K18 Acetylation-Dependent Antioxidant Pathways Involved in Arsenic-Induced Liver Injury in Rats and the Protective Effect of Rosa roxburghii Tratt Juice
Source: Toxics. 2023 Jun 3;11(6):503. doi: 10.3390/toxics11060503 (PMC10305127; doi:10.3390/toxics11060503)
Supplement: Supplementary file 1 [file toxics-11-00503-s001.zip]

Archive with 1 entries (1 files):
- toxics-2378335-supplementary.pdf
